# Supplementary material for: Development of an activity disease score in patients with uveitis (UVEDAI)
Source: Rheumatol Int. 2016 Nov 4;37(4):647–56. doi: 10.1007/s00296-016-3593-1 (PMC5357298; doi:10.1007/s00296-016-3593-1)
Supplement: Supplementary file 1 — Supplementary material 1 (XLSX 11 kb) [file 296_2016_3593_MOESM1_ESM.xlsx]

## Sheet: Hoja1
	Value	Beta Coef
Anterior Chamber Cell Grade	3	1.09
Vitreous Haze	Mild	0.38
Macular Edema	≤315	0
Inflammatory Vessel Sheathing	Yes	1.49
Patient Evaluation (VAS in cms)	10	2.1
Papillitis	No	0
Chorio-retinal Lesions	≥6	1.61
TOTAL SCORE		6.67
CLASIFICATION		SEVERE UVEITIS

## Sheet: Hoja2
Number of cells in anterior chamber				Vitreous haze			Macular edema
0				Null			≤315
1				Mild			>315
2				Severe
3
4
Vessel Sheating				Papilitis			Retinal Lesions
No				No			0
Yes				Yes			1 to 5
							≥6
